# Supplementary material for: Effect of Peptide Receptor Radionuclide Therapy in Combination with Temozolomide against Tumor Angiogenesis in a Glioblastoma Model
Source: Cancers (Basel). 2021 Oct 8;13(19):5029. doi: 10.3390/cancers13195029 (PMC8507696; doi:10.3390/cancers13195029)
Supplement: Supplementary file 1 [file cancers-13-05029-s001.zip]

Archive with 1 entries (1 files):
- cancers-1307301-supplementary.pdf
